# Supplementary material for: Regulation of Arabidopsis photoreceptor CRY2 by two distinct E3 ubiquitin ligases
Source: Nat Commun. 2021 Apr 12;12:2155. doi: 10.1038/s41467-021-22410-x (PMC8042123; doi:10.1038/s41467-021-22410-x)
Supplement: Supplementary file 4 — Source Data [file 41467_2021_22410_MOESM4_ESM.xlsx]

## Sheet: Figure 1
Figure 1
	Fig. 1b
	WT					cry1cry2					lrb1lrb2-2lrb3					cry1cry2lrb1lrb2-2lrb3
	Dark	Red	FR	LD	SD	Dark	Red	FR	LD	SD	Dark	Red	FR	LD	SD	Dark	Red	FR	LD	SD
	0.933	0.459	0.188	0.195	0.36	1.095	0.561	0.097	0.579	0.894	1.052	0.085	0.191	0.149	0.099	1.022	0.204	0.182	0.19	0.215
	1.011	0.48	0.177	0.175	0.328	1.027	0.552	0.114	0.708	0.91	1.111	0.225	0.093	0.194	0.136	0.966	0.155	0.113	0.17	0.152
	1.179	0.595	0.158	0.199	0.469	1.009	0.608	0.098	0.668	0.926	1.053	0.162	0.132	0.181	0.11	0.982	0.126	0.131	0.189	0.163
	1.087	0.6	0.139	0.18	0.339	0.95	0.745	0.165	0.561	0.914	1.303	0.133	0.117	0.181	0.107	1.051	0.177	0.125	0.146	0.197
	1.013	0.69	0.136	0.203	0.336	1.094	0.655	0.097	0.549	0.79	1.101	0.277	0.124	0.114	0.104	1.03	0.137	0.136	0.14	0.195
	1.003	0.561	0.192	0.198	0.407	1.062	0.737	0.14	0.496	0.782	0.972	0.108	0.147	0.127	0.105	1.005	0.16	0.148	0.171	0.181
	0.982	0.622	0.174	0.197	0.38	0.995	0.742	0.117	0.58	0.814	0.858	0.1	0.13	0.152	0.113	0.924	0.14	0.178	0.139	0.221
	1.074	0.59	0.12	0.183	0.352	0.977	0.673	0.13	0.511	0.824	0.86	0.164	0.095	0.164	0.119	0.99	0.146	0.145	0.189	0.183
	0.978	0.655	0.159	0.212	0.434	1.084	0.68	0.136	0.689	0.633	0.873	0.127	0.107	0.161	0.121	1.043	0.147	0.118	0.135	0.223
	0.997	0.421	0.123	0.247	0.404	1.063	0.609	0.167	0.701	0.905	0.942	0.145	0.138	0.12	0.094	0.918	0.15	0.165	0.169	0.19
	1.081	0.684	0.131	0.258	0.407	1.006	0.662	0.143	0.717	0.778	1.14	0.173	0.108	0.166	0.117	1.052	0.221	0.127	0.198	0.155
	0.892	0.507	0.154	0.227	0.372	0.986	0.691	0.174	0.577	0.862	0.95	0.148	0.106	0.133	0.103	0.981	0.204	0.122	0.179	0.189
	1.125	0.604	0.172	0.289	0.327	0.992	0.763	0.188	0.548	0.776	0.92	0.172	0.082	0.118	0.114	0.98	0.132	0.186	0.182	0.153
	1.11	0.735	0.144	0.19	0.297	1.029	0.559	0.159	0.49	0.761	0.928	0.168	0.11	0.144	0.118	0.963	0.206	0.127	0.187	0.201
	1.003	0.533	0.081		0.396	0.988	0.766	0.131	0.65	0.761	0.918	0.167	0.103	0.148	0.143	1.019	0.174	0.142	0.154	0.193
	1.018		0.162		0.425	1.002	0.67	0.192	0.662	0.723	0.989	0.196	0.124	0.133	0.133	0.974	0.147	0.141	0.15	0.187
			0.153		0.455	1.102	0.758	0.15	0.488	0.814	1.071	0.156	0.116	0.129	0.14	0.932	0.088	0.126	0.128	0.171
						1.051		0.164	0.646	0.63	0.859	0.138	0.112	0.106	0.109	0.95	0.174	0.114		0.176
						1.138		0.178	0.632	0.708	0.914	0.152	0.095	0.15	0.126		0.205	0.123
						1.049		0.145	0.565	0.962	0.877	0.12	0.118		0.134		0.218	0.121
						0.877		0.166	0.62	0.663		0.131	0.111				0.184	0.113
						1.041		0.146	0.721	0.723		0.115	0.069				0.177	0.159
												0.171	0.097				0.198	0.153
												0.147	0.089				0.195	0.123
												0.129	0.146				0.194	0.161
	Fig. 1d
		WT					cry1cry2					GFP-CRY2					lrb1lrb2-1lrb3					lrb1lrb2-2lrb3
		0	5	10	20	40	0	5	10	20	40	0	5	10	20	40	0	5	10	20	40	0	5	10	20	40	Fluence rate (μmol m-2 s-1)
		1.092	0.65	0.484	0.347	0.341	0.854	1.401	1.269	1.215	1.092	1.098	0.667	0.409	0.264	0.172	0.893	0.418	0.27	0.254	0.14	0.817	0.564	0.391	0.25	0.105
		0.883	0.741	0.415	0.394	0.349	1.102	1.191	1.253	1.23	1.175	1.091	0.513	0.244	0.31	0.22	0.815	0.599	0.224	0.243	0.131	0.881	0.619	0.289	0.283	0.116
		0.848	0.705	0.458	0.38	0.311	1.109	1.098	1.112	1.108	1.155	1.116	0.474	0.271	0.24	0.155	0.782	0.569	0.426	0.27	0.129	0.794	0.646	0.334	0.242	0.115
		0.935	0.864	0.422	0.378	0.401	0.855	1.161	1.161	1.192	0.983	0.988	0.556	0.28	0.287	0.217	0.872	0.666	0.328	0.287	0.126	0.885	0.485	0.235	0.251	0.123
		0.903	0.695	0.513	0.452	0.305	0.954	1.283	1.164	1.104	1.139	1.098	0.505	0.256	0.302	0.19	0.858	0.64	0.315	0.249	0.133	0.776	0.637	0.355	0.24	0.108
		0.956	0.671	0.453	0.397	0.341	0.949	1.189	1.199	1.218	1.046	1.066	0.53	0.251	0.28	0.201	0.975	0.68	0.387	0.247	0.16	0.858	0.47	0.238	0.213	0.146
		0.937	0.766	0.479	0.383	0.269	0.932	1.254	1.203	1.207	1.009	0.983	0.529	0.275	0.279	0.148	0.773	0.539	0.245	0.244	0.155	0.819	0.669	0.389	0.214	0.103
		0.943	0.696	0.498	0.47	0.297	0.883	1.116	1.066	1.17	1.081	1.057	0.536	0.394	0.28	0.183	0.926	0.745	0.312	0.235	0.133	0.847	0.507	0.334	0.254	0.119
		0.85	0.596	0.369	0.398	0.348	0.919	1.042	1.214	1.193	1.028	1.035	0.609	0.288	0.252	0.199	0.971	0.789	0.373	0.203	0.145	0.947	0.522	0.311	0.269	0.167
		0.909	0.575	0.467	0.385	0.298	0.916	1.297	1.157	1.272	1.03	1.109	0.512	0.187	0.251	0.162	0.909	0.692	0.269	0.227	0.203	0.917	0.54	0.46	0.255	0.146
		1.16	0.771	0.425	0.45	0.326	0.884	1.284	1.198	1.2	0.983	1.121	0.538	0.379	0.273	0.184	0.89	0.615	0.303	0.253	0.141	1.026	0.533	0.414	0.242	0.128
		0.897	0.857	0.459	0.297	0.331	0.895	1.031	1.187	1.16	1.132	0.947	0.629	0.426	0.309	0.144	0.888	0.649	0.273	0.253	0.121	0.927	0.572	0.349	0.276	0.183
		0.91	0.654	0.454	0.336	0.311	0.932	1.19	1.128	1.175	1.125	1.099	0.481	0.316	0.299	0.215	0.836	0.713	0.424	0.236	0.171	0.951	0.451	0.356	0.226	0.131
		0.889	0.742	0.536	0.409	0.253	0.986	1.277	1.203	1.18	1.046	1.171	0.479	0.245	0.222	0.202	0.863	0.613	0.341	0.21	0.189	1.048	0.526	0.381	0.201	0.161
		0.844	0.711	0.446	0.447	0.37	0.994	1.155	1.251	1.192	1.073	1.087	0.469	0.331	0.206	0.171	0.84	0.689	0.338	0.257	0.192	0.905	0.564	0.498	0.284	0.164
		0.85	0.695	0.408	0.445	0.327	1.013	1.371	1.185	1.1	1.074	1.057	0.576	0.292	0.219	0.129	0.794	0.714	0.537	0.238	0.131	0.959	0.624	0.416	0.26	0.142
		1.019	0.743	0.422	0.374	0.267	1.131	1.21	1.115	1.185	1.13	0.885	0.509	0.315	0.274	0.151	0.872	0.673	0.332	0.263	0.145	0.944	0.617	0.426	0.235	0.165
		1.071	0.789	0.306	0.499	0.409	1.141	1.316	1.114	1.135	1.191	0.968	0.611	0.328	0.204	0.174	0.957	0.589	0.332	0.242	0.141	1.002	0.524	0.265	0.241	0.152
		0.935	0.69	0.566	0.318	0.303	0.976	1.279	1.131	1.194	0.984	0.897	0.558	0.364	0.214	0.244	0.902	0.654	0.319	0.258	0.19	0.961	0.639	0.248	0.23	0.156
		0.972	0.663	0.562	0.388	0.276	0.992	1.244	1.138	1.141	0.942	1.096	0.5	0.252	0.225	0.218	0.898	0.646	0.336	0.256	0.141	0.931	0.634	0.237	0.256	0.144
		0.985	0.717	0.466	0.315	0.324	0.898	1.345	1.276	1.11	1.063	1.106	0.559	0.301	0.186	0.178	0.901	0.697	0.27	0.244	0.133	0.848	0.703	0.432	0.221	0.116
		0.929	0.845	0.502	0.293	0.327	0.922	1.134	1.115	1.136	1.017	1.175	0.545	0.393	0.207	0.141	0.914	0.574	0.282	0.28	0.153	0.955	0.632	0.339	0.262	0.198
		0.93	0.776	0.4	0.28	0.367	0.927	1.247	1.314	1.155	1.112	1.053	0.482	0.285	0.229	0.145	1.033	0.683	0.41	0.27	0.124	0.931	0.486	0.349	0.287	0.154
		0.979	0.691	0.509	0.41	0.56	0.957	1.37	1.293	1.17	1.085	0.945	0.494	0.337	0.24	0.189	1.11	0.659	0.348	0.265	0.124	0.91	0.478	0.294	0.269	0.145
		0.975	0.672	0.432	0.341	0.45	0.903	1.239	1.149	1.135	1.004	1.029	0.61	0.321	0.225	0.151	1.004	0.677	0.402	0.285	0.137	0.957	0.577	0.387	0.285	0.1
	mean	0.94404	0.719	0.45804	0.38344	0.33844	0.96096	1.22896	1.1838	1.17108	1.06796	1.05108	0.53884	0.3096	0.25108	0.17932	0.89904	0.64728	0.33584	0.25076	0.14752	0.91184	0.56876	0.34908	0.24984	0.13948
	SD	0.0763274	0.0711803	0.0573651	0.0567536	0.0637157	0.0808537	0.0970466	0.0633233	0.0421748	0.0648089	0.0766237	0.052383	0.0583719	0.036001	0.0294601	0.0771137	0.0728931	0.0674155	0.0199545	0.0232174	0.0680856	0.0685765	0.0709106	0.0236435	0.0254874
	Fig. 1f
	Dark				Blue
	WT	cry1cry2	lrb1lrb2-2lrb3	cry1cry2 lrb1lrb2-2lrb3	WT	cry1cry2	lrb1lrb2-2lrb3	cry1cry2 lrb1lrb2-2lrb3
	1.098	1.061	1.052	0.95	0.292	1.116	0.141	0.88
	1.138	1.077	0.914	1.022	0.348	1.139	0.234	0.954
	1.157	1.07	0.877	0.966	0.307	1.192	0.147	1.098
	0.986	1.095	1.111	0.982	0.358	1.227	0.179	0.835
	1.026	1.027	1.053	1.051	0.34	1.219	0.2	0.957
	0.994	1.009	1.303	1.03	0.406	1.189	0.232	1.23
	1.112	0.95	1.101	1.005	0.333	1.212	0.22	1.09
	0.99	1.094	0.972	0.924	0.298	1.091	0.251	1.071
	1.018	1.062	0.859	0.99	0.34	1.225	0.229	1.163
	0.933	0.995	0.858	1.043	0.364	0.972	0.191	1.092
	1.011	0.977	0.86	0.873	0.352	1.07	0.112	1.09
	1.003	1.084	0.873	0.918	0.368	1.077	0.13	1.08
	1.087	1.063	0.942	1.052	0.311	1.057	0.225	1.098
	1.013	1.006	1.14	0.981	0.308	1.073	0.289	0.942
	1.003	0.986	1.071	0.98	0.293	1.113	0.189	1.063
	0.982	0.992	0.95	0.963	0.33	1.247	0.203	1.118
	1.074	1.029	0.92	1.019	0.297	1.211	0.227	1.129
	0.978	0.988	0.928	0.853	0.419	1.145	0.154	0.909
	0.997	1.002	0.918	0.974	0.321	1.187	0.278	1.204
	1.081	1.041	0.989	0.932	0.317	0.991	0.223	1.163
	0.892	1.051				0.977		1.156
	1.125	0.877				0.986		1.038
	1.11	1.049				1.149		0.892
						1.054		1.085
						1.208		1.201
	Fig. 1h
	Dark				Blue
	WT	lrb1lrb2-2lrb3	cop1-4	lrb1lrb2-2lrb3cop1-4	WT	lrb1lrb2-2lrb3	cop1-4	lrb1lrb2-2lrb3cop1-4
	1.344	1.24	0.506	0.34	0.385	0.247	0.134	0.105
	1.283	1.244	0.563	0.358	0.482	0.288	0.156	0.099
	1.31	1.295	0.499	0.33	0.509	0.31	0.183	0.099
	1.172	1.221	0.562	0.343	0.452	0.258	0.165	0.113
	1.343	1.331	0.438	0.362	0.479	0.28	0.161	0.106
	1.214	1.362	0.408	0.376	0.406	0.298	0.136	0.092
	1.361	1.197	0.469	0.322	0.442	0.314	0.104	0.08
	1.343	1.318	0.331	0.294	0.429	0.292	0.127	0.119
	1.335	1.263	0.53	0.383	0.466	0.235	0.128	0.093
	1.311	1.23	0.481	0.356	0.436	0.31	0.135	0.127
	1.234	1.273	0.576	0.27	0.336	0.257	0.106	0.12
	1.227	1.121	0.449	0.4	0.301	0.317	0.198	0.107
	1.273	1.252	0.56	0.38	0.328	0.276	0.148	0.095
	1.262	1.188	0.436	0.387	0.31	0.26	0.161	0.119
	1.172	1.211	0.546	0.393	0.466	0.296	0.127	0.094
	1.3	1.095	0.552	0.392	0.352		0.151	0.106
	1.277	1.245	0.377	0.342	0.423		0.207	0.093
	1.379	1.224	0.506	0.392	0.459		0.075	0.14
	1.322	1.277	0.56	0.479	0.406		0.182	0.136
	1.248	1.253	0.53	0.374	0.322		0.193
	1.281	1.252		0.39	0.417		0.178
		1.275		0.325	0.367		0.162
		1.255		0.413	0.266		0.163
		1.22		0.356	0.293
				0.406	0.433
					0.37

## Sheet: Figure 2
Figure 2
	Fig. 2a
	Fig. 2b
		WT			lrb1lrb2-1lrb3			lrb1lrb2-2lrb3
		0 min	30 min	60 min	0 min	30 min	60 min	0 min	30 min	60 min
	Repeat #1	1.33726	0.366836	0.173293	1.18659	1.18986	0.772258	1.04006	1.04278	0.472048
	Repeat #2	1.14754	0.245066	0.245605	1.28851	1.41694	1.28881	1.13604	1.44391	0.718581
	Repeat #3	1.12836	0.427615	0.218895	1.19731	1.33816	1.07186	1.05165	1.24385	0.782884
	mean	1.20438	0.346506	0.212598	1.22414	1.31499	1.04431	1.07592	1.24351	0.657838
	SD	0.094283	0.075899	0.0298552	0.0457287	0.0941419	0.211777	0.0427724	0.163764	0.13397
	Fig. 2c
	Fig. 2d
		WT		lrb1lrb2-1lrb3		lrb1lrb2-2lrb3		cop1-4		lrb1lrb2-2lrb3cop1-4
		Dark	cBlue	Dark	cBlue	Dark	cBlue	Dark	cBlue	Dark	cBlue
	Repeat #1	0.055346	0.016716	0.065882	0.017296	0.076705	0.015866	0.044098	0.041726	0.049595	0.045817
	Repeat #2	0.143478	0.034563	0.196311	0.025898	0.140787	0.028537	0.087632	0.077864	0.095773	0.080576
	Repeat #3	0.10873	0.043909	0.132558	0.043333	0.147328	0.035929	0.097271	0.111027	0.1146	0.072832
	mean	0.102518	0.0317293	0.131584	0.0288423	0.121607	0.0267773	0.0763337	0.0768723	0.086656	0.0664083
	SD	0.0362469	0.0112809	0.0532519	0.0108315	0.0318624	0.00828466	0.0231312	0.0283007	0.02731	0.0148995
	Fig. 2e
	Fig. 2f
		WT			lrb1lrb2-1lrb3			lrb1lrb2-2lrb3			cop1-4			lrb1lrb2-2lrb3cop1-4
	Dark to blue (h)	Repeat #1	Repeat #2	Repeat #3	Repeat #1	Repeat #2	Repeat #3	Repeat #1	Repeat #2	Repeat #3	Repeat #1	Repeat #2	Repeat #3	Repeat #1	Repeat #2	Repeat #3
	0	1	1	1	1	1	1	1	1	1	1	1	1	1	1	1
	0.5	0.350105	0.335666	0.27775	0.91135	0.84061	1.00611	0.601051	0.46742	0.562924	0.499237	0.484493	0.79647	1.10427	1.27617	1.17478
	1	0.173015	0.1263	0.088984	0.823983	0.73818	0.874086	0.619145	0.439835	0.650092	0.418255	0.373988	0.637602	0.903411	0.969396	0.963872
	2	0.136325	0.115985	0.092873	0.385203	0.362206	0.37786	0.326846	0.259978	0.438027	0.340031	0.297199	0.363591	0.644998	0.683156	1.00061
	4	0.098334	0.124297	0.087685	0.111933	0.196436	0.28482	0.220005	0.17486	0.373125	0.385627	0.351747	0.517857	0.765568	0.923439	0.67305
	6	0.08847	0.158848	0.096453	0.257968	0.226943	0.254942	0.218323	0.154089	0.194168	0.469973	0.437371	0.530885	0.879957	0.922528	0.778575
	8	0.158071	0.166614	0.105713	0.184887	0.114629	0.13936	0.195425	0.144527	0.188807	0.421217	0.437895	0.524371	0.844187	0.870329	0.705023
	10	0.180279	0.148744	0.113316	0.160615	0.180571	0.161199	0.112372	0.132139	0.10456	0.33104	0.355423	0.439936	0.764646	0.796537	0.621465
	12	0.148192	0.119302	0.092021	0.179373	0.175851	0.203865	0.159833	0.121318	0.158931	0.551894	0.498362	0.381263	0.727981	0.649736	0.599574
	14	0.148452	0.132549	0.122041	0.159509	0.16022	0.198837	0.153707	0.122388	0.169286	0.400369	0.252521	0.296605	0.618584	0.681432	0.562817

## Sheet: Figure 3
Figure 3
	Fig. 3a
	Fig. 3b
	Fig. 3c
	Fig. 3d
	Fig. 3e
	Fig. 3f

## Sheet: Figure 4
Figure 4
	Fig. 4a
		BiFC ratio
		CRY2-nYFP cCFP-CRY2	LRB1-nYFP cCFP-CRY2	LRB2-nYFP cCFP-CRY2	CRY2D387A-nYFP cCFP-CRY2D387A	LRB1-nYFP cCFP-CRY2D387A	LRB2-nYFP cCFP-CRY2D387A
	Image #1	0.519729	0.903734	0.503515	0.0542902	0.062129	0.0283958
	Image #2	0.527576	0.833629	0.524421	0.0205898	0.035484	0.0281929
	Image #3	0.601633	0.828428	0.536149	0.0544668	0.021129	0.0149469
	Image #4	0.549777	0.801176	0.498915	0.0476258	0.0887657	0.0214771
	Image #5			0.523987	0.0565421	0.0382933	0.0416202
	Image #6			0.549616	0.0267755	0.0224464	0.0253152
	Image #7				0.0871352	0.0237284
	Image #8				0.0223891	0.0327898
	Image #9					0.0408379
	mean	0.549679	0.841742	0.522767	0.0462268	0.0406226	0.026658
	SD	0.0319563	0.0378541	0.0175296	0.0209721	0.0207346	0.00811415
	Fig. 4c
		LRB1				LRB2
		LRB1ΔBTB-nLUC/ cLUC-CRY2	nLUC/ cLUC	LRB1ΔBTB-nLUC/ cLUC	nLUC/ cLUC-CRY2	LRB2ΔBTB-nLUC/ cLUC-CRY2	nLUC/ cLUC	LRB2ΔBTB-nLUC/ cLUC	nLUC/ cLUC-CRY2
	Repeat #1	52910	2792	33634	12218	193975	3149	30005	1787
	Repeat #2	164916	5223	47621	1015	187240	11792	6367	978
	Repeat #3	224837	3200	16983	10764	261490	9692	3885	68727
	mean	147554	3738.33	32746	7999	214235	8211	13419	23830.7
	SD	71254.4	1062.95	12523.7	4973.98	33527.3	3680.61	11771.8	31748.2
	Fig. 4d
	Fig. 4e

## Sheet: Figure 5
Figure 5
	Fig. 5a
	Fig. 5b
	Fig. 5c
	Fig. 5d
	Fig. 5e

## Sheet: Figure 6
Figure 6
	Fig. 6b
		WT					cry1cry2					FGFP-CRY2					FGFP-CRY2P532L
		0	10	30	60	100	0	10	30	60	100	0	10	30	60	100	0	10	30	60	100	Fluence rate (μmol m-2 s-1)
		0.855	0.561	0.337	0.225	0.137	0.878	0.786	0.993	0.835	0.799	0.925	0.404	0.312	0.207	0.132	0.842	0.925	1.033	0.825	0.746
		0.875	0.63	0.357	0.239	0.114	0.83	1.081	0.93	0.839	0.712	0.95	0.425	0.317	0.232	0.139	0.891	0.995	0.846	0.802	0.789
		0.901	0.644	0.374	0.248	0.146	0.858	1.087	0.815	0.872	0.754	0.863	0.35	0.312	0.229	0.116	0.802	0.985	0.823	0.817	0.667
		0.786	0.61	0.344	0.271	0.165	0.84	1.092	1.012	0.908	1.084	0.891	0.396	0.319	0.237	0.141	0.884	0.964	0.844	0.801	0.706
		0.904	0.597	0.336	0.283	0.191	0.836	0.937	0.806	0.899	0.797	0.874	0.404	0.329	0.259	0.137	0.88	0.952	0.843	0.804	0.699
		0.758	0.579	0.365	0.266	0.162	0.566	1.111	1.056	0.889	0.814	0.948	0.443	0.292	0.233	0.111	0.88	1.023	0.85	0.809	0.767
		0.828	0.641	0.323	0.252	0.126	0.842	0.991	0.922	0.828	0.771	0.866	0.436	0.293	0.238	0.117	0.887	0.98	0.86	0.839	0.681
		0.837	0.599	0.321	0.223	0.146	0.809	1.014	0.993	0.824	0.818	0.899	0.448	0.319	0.211	0.149	0.811	0.976	0.791	0.817	0.771
		0.826	0.564	0.358	0.2	0.12	0.882	0.994	1.005	0.898	0.877	1.029	0.426	0.313	0.212	0.126	0.819	0.867	0.881	0.833	0.701
		0.824	0.548	0.364	0.245	0.162	0.849	1.007	0.873	0.841	0.835	0.848	0.436	0.315	0.201	0.121	0.865	0.912	0.8	0.82	0.649
		0.923	0.634	0.381	0.221	0.149	0.84	1.01	0.774	0.815	0.775	0.825	0.437	0.314	0.229	0.138	0.887	0.927	0.985	0.818	0.699
		0.934	0.621	0.326	0.222	0.214	0.857	0.974	0.875	0.902	0.84	0.836	0.42	0.317	0.221	0.112	0.91	0.922	0.846	0.832	0.861
		0.879	0.537	0.44	0.243	0.138	0.966	1.069	1.042	0.823	0.873	0.866	0.494	0.323	0.236	0.126	0.839	0.897	0.84	0.835	0.756
		0.818	0.519	0.331	0.236	0.141	0.839	0.881	1.128	0.809	0.872	0.88	0.433	0.303	0.235	0.125	0.865	0.875	1.017	0.813	0.726
		0.988	0.578	0.394	0.204	0.163	1.008	0.943	1.085	0.836	0.792	0.857	0.414	0.313	0.231	0.106	0.801	0.945	0.917	0.822	0.611
		0.947	0.713	0.37	0.293	0.17	0.897	1.062	1.053	0.862	0.781	0.858	0.419	0.311	0.212	0.181	0.89	0.919	0.779	0.801	0.691
		1.026	0.643	0.365	0.292	0.176	0.897	0.973	1.04	0.837	0.84	0.883	0.43	0.323	0.214	0.116	0.866	0.899	0.828	0.804	0.755
		0.907	0.659	0.374	0.269	0.146	1.048	0.947	1.029	0.811	0.811	0.876	0.497	0.31	0.216	0.15	0.85	0.901	0.856	0.808	0.766
		0.771	0.669	0.389	0.243	0.148	0.827	1.13	1.019	0.881	0.786	0.806	0.46	0.318	0.22	0.135	0.874	0.871	0.73	0.817	0.688
		0.951	0.675	0.321	0.279	0.194	0.821	1.063	0.964	0.816	0.794	0.852	0.416	0.299	0.22	0.129	0.895	0.864	0.901	0.819	0.702
		0.815	0.555	0.345	0.253	0.127	0.968	1.063	0.947	0.858	0.833	0.853	0.406	0.314	0.225	0.135	0.843	0.914	0.86	0.815	0.787
		0.84	0.575		0.251	0.171	0.869	1.011	0.903	0.907	0.793	0.8	0.389		0.205	0.146	0.873	0.858	0.906	0.819	0.727
		0.822	0.585		0.252	0.136	0.888	1.054	0.867	0.933	0.885	0.877	0.458		0.209	0.13	0.805	0.997	0.9	0.813	0.699
		0.92	0.561		0.219	0.173	0.893	1.078	1.022	0.964	0.726	0.863	0.441		0.212	0.155	0.96	0.818	0.864	0.824	0.772
		0.825	0.544		0.236	0.173		0.906	0.889	0.807	0.825	0.896	0.408		0.207	0.137	0.833	0.847	0.805	0.816	0.702
	mean	0.872292	0.604042	0.357857	0.247042	0.154792	0.867	1.01492	0.964708	0.861958	0.81925	0.876042	0.428417	0.312667	0.222667	0.132208	0.863292	0.924417	0.866667	0.816958	0.725667
	SD	0.0667029	0.0486414	0.0287075	0.0249207	0.0237926	0.0864325	0.0788361	0.0910735	0.042338	0.0690317	0.047187	0.0304841	0.00910433	0.0134208	0.0160972	0.037201	0.0522009	0.0685735	0.0103958	0.0518193
	Fig. 6c
	Fig. 6d
		FGFP-CRY2			FGFP-CRY2P532L
	Dark to blue (h)	Repeat #1	Repeat #2	Repeat #3	Repeat #1	Repeat #2	Repeat #3
	0	1	1	1	1	1	1
	0.166667	0.872642	0.743152	0.819719	0.56123	0.663043	0.59445
	0.333333	0.914581	0.827041	0.712749	0.503194	0.520157	0.53791
	0.5	0.226578	0.205296	0.1868	0.619189	0.721006	0.533489
	1	0.064213	0.048564	0.053696	0.267238	0.227083	0.219151
	2	0.027852	0.031235	0.029863	0.045123	0.048483	0.052032
	4	0.032357	0.028316	0.026105	0.028192	0.027849	0.02909
	8	0.021837	0.017218	0.019137	0.017943	0.017971	0.016823
	Fig. 6e
	Fig. 6f
	Fig. 6g
	Fig. 6h
	Dark to blue (min)	CRY2P532L	CRY2	* CRY2 data were from the published paper (Qing Liu et al., Molecular Plant, 2020).
	0	1	1
	0.17	1.62585	1.07484
	0.5	2.29401	1.58172
	1	2.67635	1.71213
	2	3.33178	2.26217
	5	3.81912	2.53071
	10	3.73879	2.41021
	Fig. 6i
	Fig. 6j
	Blue to dark (min)	CRY2P532L	CRY2	* CRY2 data were from the published paper (Qing Liu et al., Molecular Plant, 2020).
	0	1	1
	2	1.02849	0.858097
	5	0.759193	0.822506
	10	0.66232	0.618374
	20	0.375404	0.445658
	30	0.339295	0.374046
	60	0.288303	0.25419

## Sheet: Figure 7
Fig. 7
	Fig. 7b
		Dark			Blue
		5	6	7	5	6	7	(day)
	Repeat #1	0.0268272	0.0418675	0.0328841	0.0693215	0.0774942	0.0489848
	Repeat #2	0.0337748	0.0464945	0.0407643	0.072549	0.0704591	0.0768473
	Repeat #3	0.0284974	0.0397143	0.0352601	0.0674731	0.0792208	0.0824635
	mean	0.0296998	0.0426921	0.0363028	0.0697812	0.0757247	0.0694318
	SD	0.00296105	0.00282874	0.0033005	0.00209757	0.00378948	0.0146389
	Fig. 7c
		Dark			Blue
		5	6	7	5	6	7	(day)
	Repeat #1	0.0294521	0.028628	0.026755	0.0589474	0.0493573	0.04825
	Repeat #2	0.033105	0.0290411	0.0318452	0.0574924	0.0501235	0.0413882
	Repeat #3	0.0255657	0.0199742	0.0268436	0.0541254	0.0463492	0.048285
	mean	0.0293743	0.0258811	0.0284813	0.056855	0.04861	0.0459744
	SD	0.00307839	0.00418024	0.00237897	0.00201948	0.00162893	0.00324297
	Fig. 7d
		Dark			Blue
		5	6	7	5	6	7	(day)
	Repeat #1	0.0711207	0.0777273	0.0201024	0.151411	0.197015	0.154642
	Repeat #2	0.0546429	0.0569395	0.0224405	0.136624	0.177746	0.149521
	Repeat #3	0.069112	0.0779851	0.0214286	0.163729	0.184211	0.137875
	mean	0.0649585	0.0708839	0.0213238	0.150588	0.186324	0.147346
	SD	0.00734022	0.00986078	0.00095739	0.0110807	0.00800701	0.00701556
	Fig. 7e
		Dark			Blue
		5	6	7	5	6	7	(day)
	Repeat #1	0.0378007	0.0352419	0.0395604	0.0937238	0.1	0.0928839
	Repeat #2	0.0543478	0.0466154	0.05	0.109036	0.12638	0.110526
	Repeat #3	0.042446	0.0371849	0.0472656	0.10093	0.118534	0.111688
	mean	0.0448649	0.0396807	0.0456087	0.10123	0.114972	0.105033
	SD	0.0069685	0.00496728	0.00442004	0.00625481	0.0110605	0.00860369

## Sheet: Sup Fig 1
Sup Fig. 1
	Sup Fig. 1a
	Sup Fig. 1b
	Sup Fig. 1d
	WT	cry1cry2	lrb1lrb2-2lrb3	cry1cry2 lrb1lrb2-2lrb3
	7	25	13	33
	8	29	10	33
	7	30	14	34
	7	31	13	39
	8	26	13	36
	8	30	11	37
	8	28	8	37
	8	31	9	32
	8	27	12	32
	8	29	11	37
	8	28	10	36
	8	34	11	35
	8	29	10	35
	8	33	12	37
	8	30	10	37
	7		12
	8		12
	8
	Sup Fig. 1e
	WT	cry1cry2	lrb1lrb2-2lrb3	cry1cry2 lrb1lrb2-2lrb3
	30	53	40	53
	28	55	34	59
	30	53	37	54
	30	53	37	53
	29	55	34	59
	30	51	31	59
	30	53	30	53
	30	55	34	52
	28	55	34	53
	30	55	34	55
	31	53	34	59
	30	56	34	59
	31	53	34	55
	30	55	34	55
	30	53	34	59
	30		34
	30		34
	29

## Sheet: Sup Fig 2
Sup Fig. 2
	Sup Fig. 2a
	Sup Fig. 2b
	Dark					Blue
	WT	cry1cry2	lrb1lrb2-1lrb3	Myc-LRB2/lrb1lrb2-1lrb3 #61	Myc-LRB2/lrb1lrb2-1lrb3 #66	WT	cry1cry2	lrb1lrb2-1lrb3	Myc-LRB2/lrb1lrb2-1lrb3 #61	Myc-LRB2/lrb1lrb2-1lrb3 #66
	0.971	0.963	0.949	0.892	0.94	0.643	1.077	0.55	0.668	0.511
	0.959	0.863	0.838	0.943	0.823	0.79	1.045	0.432	0.695	0.757
	0.985	0.828	0.996	0.883	0.854	0.751	1.063	0.428	0.682	0.507
	0.998	0.899	0.842	0.858	0.938	0.816	1.015	0.433	0.528	0.634
	0.853	0.915	0.851	0.804	0.873	0.621	0.984	0.555	0.567	0.644
	0.901	0.991	0.852	0.87	0.828	0.719	1.1	0.456	0.69	0.615
	0.951	0.833	0.963	0.976	0.941	0.703	0.963	0.458	0.687	0.686
	0.94	1.013	0.968	0.908	0.834	0.59	1.025	0.543	0.526	0.673
	0.905	0.935	0.835	0.873	0.934	0.641	0.92	0.551	0.504	0.69
	0.97	0.928	0.992	0.991	0.988	0.595	1.025	0.41	0.517	0.53
	0.955	0.949	0.988	0.884	0.892	0.614	1.07	0.504	0.511	0.556
	0.989	1.055	0.858	0.808	0.931	0.676	1.019	0.519	0.693	0.376
	0.903	0.932	0.957	0.937	0.874	0.634	1.172	0.528	0.672	0.537
	0.987	0.907	0.935	0.821	0.762	0.533	1.102	0.557	0.651	0.531
	0.888	0.821	0.953	0.957	0.862	0.622	0.936	0.558	0.672	0.516
	0.942	0.851	0.871	0.815	0.941	0.569	1.046	0.539	0.648	0.525
	1.014	0.863	0.874	0.952	0.913	0.552	0.997	0.48	0.537	0.598
	0.984	0.877	0.879	0.84	0.811	0.715	0.938	0.536	0.538	0.559
	0.911	0.968	0.916	0.981	0.997	0.652	1.066	0.46	0.686	0.619
	0.916	0.916	0.859	0.817	0.804	0.604	0.975	0.428	0.537	0.553
	0.932	0.863	0.852	0.858	0.954	0.513	0.997	0.471	0.688	0.619
	1.009	0.755	0.949	0.994	0.86	0.518	0.986	0.468	0.507	0.541
	1.067	0.893	0.922	0.958	0.804	0.562	1.061	0.481	0.6604	0.539
	0.991	0.815	0.982	0.869	0.948	0.617	1.034	0.508	0.689	0.673
	0.912	0.957	0.928	0.905	0.931	0.645	1.201	0.438		0.623
	Sup Fig. 2c
	Sup Fig. 2d
	Dark						Blue
	WT	cry1cry2	lrb1lrb2-2lrb3	FGFP-LRB2/lrb1lrb2-2lrb3 #5	FGFP-LRB2/lrb1lrb2-2lrb3 #8	FGFP-LRB2/lrb1lrb2-2lrb3 #17	WT	cry1cry2	lrb1lrb2-2lrb3	FGFP-LRB2/lrb1lrb2-2lrb3 #5	FGFP-LRB2/lrb1lrb2-2lrb3 #8	FGFP-LRB2/lrb1lrb2-2lrb3 #17
	1.329	1.415	1.334	1.262	1.055	1.094	0.598	1.398	0.473	0.539	0.665	0.639
	1.333	1.423	1.358	1.272	0.959	1.283	0.59	1.202	0.386	0.593	0.63	0.575
	1.389	1.306	1.107	1.283	1.292	1.319	0.479	1.203	0.33	0.503	0.677	0.533
	1.438	1.426	1.317	1.067	1.07	1.039	0.515	1.288	0.52	0.606	0.693	0.545
	1.323	1.3	1.41	1.122	1.159	1.089	0.541	1.399	0.418	0.52	0.66	0.66
	1.351	1.353	1.245	1.131	1.274	0.994	0.528	1.11	0.432	0.64	0.684	0.614
	1.305	1.133	1.271	1.225	1.091	1.028	0.594	1.227	0.481	0.675	0.683	0.53
	1.254	1.278	1.2	1.127	1.332	1.265	0.491	1.071	0.532	0.695	0.615	0.575
	1.239	1.316	1.431	1.016	1.317	1.251	0.551	1.311	0.411	0.696	0.636	0.507
	1.427	1.287	1.28	1.074	1.284	1.26	0.449	1.068	0.477	0.673	0.692	0.636
	1.347	1.312	1.362	1.021	1.273	1.206	0.449	1.206	0.458	0.646	0.609	0.688
	1.261	1.254	1.397	1.029	0.967	1.019	0.457	1.17	0.468	0.663	0.675	0.675
	1.338	1.229	1.48	1.066	1.222	1.037	0.523	1.265	0.541	0.557	0.628	0.653
	1.299	1.32	1.085	1.244	1.292	1.19	0.497	1.289	0.464	0.512	0.61	0.526
	1.174	1.263	1.424	1.225	1.077	1.263	0.612	1.242	0.485	0.519	0.685	0.655
	1.497	1.07	1.17	1.29	1.181	1.284	0.578	1.007	0.435	0.684	0.613	0.572
	1.397	1.322	1.141	1.301	0.991	1.218	0.742	1.277	0.433	0.633	0.606	0.509
	1.406	1.295	1.277	1.223	1.26	0.99	0.617	1.264	0.461	0.613	0.645	0.699
	1.219	1.272	1.177	1.119	1.087	1.02	0.679	1.268	0.392	0.634	0.611	0.555
	1.275	1.307	1.119	1.234	1.071	1.231	0.569	1.231	0.48	0.693	0.564	0.685
			1.07	1.238			0.505	1.146	0.518	0.636	0.61	0.697
			1.139				0.485	1.19	0.461	0.639	0.696	0.605
			1.164				0.605	1.086	0.454	0.642	0.641	0.657
			1.214				0.509	1.199	0.411	0.649	0.616	0.609
			1.036				0.441	1.214	0.476	0.649	0.596	0.694

## Sheet: Sup Fig 3
Sup Fig. 3
	Sup Fig. 3a
